# Supplementary material for: Novel Polyelectrolyte Complex Membranes Containing Carboxymethyl Cellulose–Gelatin for Pervaporation Dehydration of Azeotropic Bioethanol for Biofuel
Source: Polymers (Basel). 2022 Nov 24;14(23):5114. doi: 10.3390/polym14235114 (PMC9735832; doi:10.3390/polym14235114)
Supplement: Supplementary file 1 [file polymers-14-05114-s001.zip]

Archive with 1 entries (1 files):
- polymers-1900352-supplementary.pdf
